# Supplementary material for: Assessing Acute Pericarditis with T1 Mapping: A Supportive Contrast-Free CMR Marker
Source: Tomography. 2024 Nov 27;10(12):1881–94. doi: 10.3390/tomography10120137 (PMC11679063; doi:10.3390/tomography10120137)
Supplement: Supplementary file 1 [file tomography-10-00137-s001.zip]

Archive with 1 entries (1 files):
- tomography-3304293-supplementary.pdf
